# Supplementary material for: Disaster Preparedness and Awareness among University Students: A Structural Equation Analysis
Source: Int J Environ Res Public Health. 2023 Mar 2;20(5):4447. doi: 10.3390/ijerph20054447 (PMC10001636; doi:10.3390/ijerph20054447)
Supplement: Supplementary file 1 [file ijerph-20-04447-s001.zip]

Archive with 1 entries (1 files):
- ijerph-2198082-supplementary.pdf
